# Supplementary material for: Effects of Citrulline Malate Supplementation on Exercise Performance: A Systematic Review and Three-Level Meta-Analysis
Source: Nutrients. 2026 Jun 11;18(12):1881. doi: 10.3390/nu18121881 (PMC13304508; doi:10.3390/nu18121881)
Supplement: Supplementary file 1 [file nutrients-18-01881-s001.zip]

Archive with 1 entries (1 files):
- nutrients-4346197-supplementary.pdf
